# Supplementary material for: Harnessing the Immunomodulatory Properties of Bacterial Ghosts to Boost the Anti-mycobacterial Protective Immunity
Source: Front Immunol. 2019 Nov 22;10:2737. doi: 10.3389/fimmu.2019.02737 (PMC6883722; doi:10.3389/fimmu.2019.02737)
Supplement: Supplementary file 2 [file Data_Sheet_2.xlsx]

## Sheet: S1 common_conserved_rep
Genename	BGvsUT-LOGFC1	gene	Ensembl_ID	LPSvsUT-LOGFC1
Zfc3h1	3.92545	Zfc3h1	ENSMUSG00000034163	2.30013
RP23-479K9.3	-1.6088	RP23-479K9.3	ENSMUSG00000109954	-2.99046
Rabgef1	3.14156	Rabgef1	ENSMUSG00000025340	1.88067
Adad1	5.42322	Adad1	ENSMUSG00000027719	4.20416
Cab39l	3.60969	Cab39l	ENSMUSG00000021981	2.56769
Il1a	3.88293	Il1a	ENSMUSG00000027399	2.87101
Gm14023	5.44842	Gm14023	ENSMUSG00000085498	4.44567
Metrnl	3.59848	Metrnl	ENSMUSG00000039208	2.59694
Gm26809	2.62706	Gm26809	ENSMUSG00000097815	1.65962
Il1bos	4.77645	Il1bos	ENSMUSG00000074805	3.81155
Gm17334	3.36172	Gm17334	ENSMUSG00000091191	2.42897
8030451A03Rik	2.47612	8030451A03Rik	ENSMUSG00000073821	1.54703
Lemd3	3.06743	Lemd3	ENSMUSG00000048661	2.14189
Fyco1	3.81141	Fyco1	ENSMUSG00000025241	2.89883
RP24-335A22.6	2.26976	RP24-335A22.6	ENSMUSG00000110545	1.36602
Gm26902	3.98877	Gm26902	ENSMUSG00000097558	3.09891
Clec2i	2.75344	Clec2i	ENSMUSG00000030365	1.88126
Dusp1	2.6585	Dusp1	ENSMUSG00000024190	1.78673
S1pr4	-2.33636	S1pr4	ENSMUSG00000044199	-1.46953
Gm43198	2.45047	Gm43198	ENSMUSG00000107222	1.59678
Daxx	2.67143	Daxx	ENSMUSG00000002307	1.82257
Kdm2b	2.08225	Kdm2b	ENSMUSG00000029475	1.25658
Recql5	-2.30915	Recql5	ENSMUSG00000020752	-1.48485
Gm44935	3.56637	Gm44935	ENSMUSG00000109408	2.77743
Acod1	3.87468	Acod1	ENSMUSG00000022126	3.08668
Slc38a6	2.69891	Slc38a6	ENSMUSG00000044712	1.92557
Prkch	2.74977	Prkch	ENSMUSG00000021108	1.98603
Nek7	2.66508	Nek7	ENSMUSG00000026393	1.91654
Cd86	3.19589	Cd86	ENSMUSG00000022901	2.44989
Atad2b	4.25965	Atad2b	ENSMUSG00000052812	3.51624
Atg4c	3.40455	Atg4c	ENSMUSG00000028550	2.67258
Ccdc171	3.61445	Ccdc171	ENSMUSG00000052407	2.88634
Rsbn1l	5.63447	Rsbn1l	ENSMUSG00000039968	4.94817
Zdhhc14	3.87862	Zdhhc14	ENSMUSG00000034265	3.19504
Inhba	2.50021	Inhba	ENSMUSG00000041324	1.83844
Gm15614	2.66885	Gm15614	ENSMUSG00000085234	2.0125
Gpd2	4.37633	Gpd2	ENSMUSG00000026827	3.72746
Pigq	-2.26805	Pigq	ENSMUSG00000025728	-1.61969
Hmgn3	2.72545	Hmgn3	ENSMUSG00000066456	2.08817
Slc5a10	1.97228	Slc5a10	ENSMUSG00000042371	1.34348
Rab20	2.30648	Rab20	ENSMUSG00000031504	1.68282
Atf3	2.7186	Atf3	ENSMUSG00000026628	2.09613
Tap1	2.03089	Tap1	ENSMUSG00000037321	1.40893
Lamc1	5.69545	Lamc1	ENSMUSG00000026478	5.08296
Rbm7	2.91323	Rbm7	ENSMUSG00000042396	2.3021
1700011L22Rik	2.25511	1700011L22Rik	ENSMUSG00000031682	1.65294
Gm17268	4.7538	Gm17268	ENSMUSG00000092157	4.15465
4933430L12Rik	-1.43452	4933430L12Rik	ENSMUSG00000108523	-2.03128
Gm26759	-2.40455	Gm26759	ENSMUSG00000097060	-1.8117
Gm9574	2.12352	Gm9574	ENSMUSG00000073980	1.54083
Gm2617	1.9665	Gm2617	ENSMUSG00000101398	2.54841
Dock10	4.3468	Dock10	ENSMUSG00000038608	3.77352
A530084C06Rik	-1.9613	A530084C06Rik	ENSMUSG00000090863	-2.52944
Pfkfb3	2.06874	Pfkfb3	ENSMUSG00000026773	1.50107
Mir3074-2	-2.03359	Mir3074-2	ENSMUSG00000105458	-1.46597
Popdc2	3.17284	Popdc2	ENSMUSG00000022803	2.60631
1600002D24Rik	2.70603	1600002D24Rik	ENSMUSG00000086899	2.14028
Apobr	3.97859	Apobr	ENSMUSG00000042759	3.42595
Xcr1	4.18827	Xcr1	ENSMUSG00000060509	3.63763
Gm11110	5.24408	Gm11110	ENSMUSG00000079414	4.69379
Gm11842	1.93148	Gm11842	ENSMUSG00000085467	1.39287
Fscn1	3.29852	Fscn1	ENSMUSG00000029581	2.76791
Arhgef12	2.67154	Arhgef12	ENSMUSG00000059495	2.14877
Gm17103	1.96154	Gm17103	ENSMUSG00000091238	1.44057
Nfkbil1	4.96901	Nfkbil1	ENSMUSG00000042419	4.45716
Six1	4.2777	Six1	ENSMUSG00000051367	3.76836
Aff1	1.89737	Aff1	ENSMUSG00000029313	1.39464
Lsm14a	2.7939	Lsm14a	ENSMUSG00000066568	2.29377	2^0.5 fold change and above
Rb1	-3.18498	Rb1	ENSMUSG00000022105	-2.69356
Brca2	-2.0381	Brca2	ENSMUSG00000041147	-1.55219
Gm15943	-2.0944	Gm15943	ENSMUSG00000086801	-2.57974
Cnppd1	-1.56664	Cnppd1	ENSMUSG00000033159	-2.04684
Ier5	3.00666	Ier5	ENSMUSG00000056708	2.5284
Mrpl39	4.08833	Mrpl39	ENSMUSG00000022889	3.61303
H2-M2	1.3483	H2-M2	ENSMUSG00000016283	1.82303
Marcks	1.81382	Marcks	ENSMUSG00000069662	1.34487
Ly75	3.45289	Ly75	ENSMUSG00000026980	2.98674
Lrp8	-1.78498	Lrp8	ENSMUSG00000028613	-1.32163
Cd274	2.25804	Cd274	ENSMUSG00000016496	1.79989
Zfp958	2.02809	Zfp958	ENSMUSG00000058748	2.48329
3110082I17Rik	-3.07006	3110082I17Rik	ENSMUSG00000053553	-2.61988
Il1rn	2.65839	Il1rn	ENSMUSG00000026981	2.21069
Hdc	4.82755	Hdc	ENSMUSG00000027360	4.38212
Acpt	-2.10753	Acpt	ENSMUSG00000012777	-1.66463
4833427F10Rik	-1.17604	4833427F10Rik	ENSMUSG00000092171	-1.61787
Brsk1	-1.62389	Brsk1	ENSMUSG00000035390	-1.18389
Cacfd1	3.08006	Cacfd1	ENSMUSG00000015488	2.6437
Ndufs2	2.37392	Ndufs2	ENSMUSG00000013593	1.93845
Gm17611	-1.81137	Gm17611	ENSMUSG00000090497	-2.24597
Tbce	2.09465	Tbce	ENSMUSG00000039233	1.66235
Gm15911	-1.60036	Gm15911	ENSMUSG00000086506	-2.03083
Rnf26	-1.75541	Rnf26	ENSMUSG00000053128	-1.32569
Gls	3.14952	Gls	ENSMUSG00000026103	2.72055
Capn7	2.94997	Capn7	ENSMUSG00000021893	2.52104
Gm12592	-1.48544	Gm12592	ENSMUSG00000053263	-1.05888
Asap1	1.83353	Asap1	ENSMUSG00000022377	1.40707
Gm16638	2.3652	Gm16638	ENSMUSG00000087088	1.94128
Klc1	-1.18953	Klc1	ENSMUSG00000021288	-1.61326
Frmd4b	1.96902	Frmd4b	ENSMUSG00000030064	1.54866
Epb41	3.04105	Epb41	ENSMUSG00000028906	3.45881
Ccdc142os	-1.38723	Ccdc142os	ENSMUSG00000087578	-1.79967
Aebp2	3.89924	Aebp2	ENSMUSG00000030232	3.48731
Dnajc8	2.44687	Dnajc8	ENSMUSG00000054405	2.0365
Sp110	1.76752	Sp110	ENSMUSG00000070034	1.35832
4932438H23Rik	1.86935	4932438H23Rik	ENSMUSG00000039851	1.46104
Ccl22	2.64701	Ccl22	ENSMUSG00000031779	2.24302
Znfx1	4.33715	Znfx1	ENSMUSG00000039501	3.93466
Dhx58os	3.4983	Dhx58os	ENSMUSG00000085604	3.09627
Coq9	1.87114	Coq9	ENSMUSG00000031782	1.4726
Veph1	4.67269	Veph1	ENSMUSG00000027831	4.27644
Xpot	4.86207	Xpot	ENSMUSG00000034667	4.46826
Gm7030	2.26686	Gm7030	ENSMUSG00000092243	1.87415
Gm12185	1.75586	Gm12185	ENSMUSG00000048852	1.36353
Prr5l	1.83376	Prr5l	ENSMUSG00000032841	1.4431
Mast1	-1.76568	Mast1	ENSMUSG00000053693	-1.37553
Gm11212	2.52809	Gm11212	ENSMUSG00000082141	2.14077
Anks1b	2.48801	Anks1b	ENSMUSG00000058589	2.10074
Gm15581	2.27817	Gm15581	ENSMUSG00000085264	1.8909
Tnfaip2	3.07224	Tnfaip2	ENSMUSG00000021281	2.68764
D430040D24Rik	1.73604	D430040D24Rik	ENSMUSG00000087589	1.35556
Hk2	2.42826	Hk2	ENSMUSG00000000628	2.05034
Spast	2.85457	Spast	ENSMUSG00000024068	2.477
Il7	2.77968	Il7	ENSMUSG00000040329	2.4022
Eif3c	1.52881	Eif3c	ENSMUSG00000030738	1.15181
Alpk2	2.51557	Alpk2	ENSMUSG00000032845	2.14038
Gm16028	2.56151	Gm16028	ENSMUSG00000090252	2.18749
1700109G14Rik	-2.05327	1700109G14Rik	ENSMUSG00000101505	-1.67935
Olfr56	2.67109	Olfr56	ENSMUSG00000040328	2.29795
Gm12542	-1.714	Gm12542	ENSMUSG00000073843	-2.08639
Gm28863	5.14851	Gm28863	ENSMUSG00000099803	4.7779
Zfp407	1.79568	Zfp407	ENSMUSG00000048410	1.42786
Phtf1os	2.36513	Phtf1os	ENSMUSG00000089998	2.00071
Camk1d	2.74505	Camk1d	ENSMUSG00000039145	2.38113
Cdk6	2.60816	Cdk6	ENSMUSG00000040274	2.24429
Lrrc14b	-1.66461	Lrrc14b	ENSMUSG00000021579	-1.30102
Gm44397	-1.45345	Gm44397	ENSMUSG00000106418	-1.81486
Mitf	2.56003	Mitf	ENSMUSG00000035158	2.20008
Vps37a	2.47042	Vps37a	ENSMUSG00000031600	2.11154
Pola2	3.36327	Pola2	ENSMUSG00000024833	3.00833
Iqgap1	1.42225	Iqgap1	ENSMUSG00000030536	1.06908
Gramd1b	1.71226	Gramd1b	ENSMUSG00000040111	1.36285
4933416M07Rik	2.24425	4933416M07Rik	ENSMUSG00000097262	1.89572
Rhoc	2.12405	Rhoc	ENSMUSG00000002233	1.7766
Gm20663	2.56073	Gm20663	ENSMUSG00000093378	2.21331
Zc3hav1	2.43282	Zc3hav1	ENSMUSG00000029826	2.08664
AA467197	2.14488	AA467197	ENSMUSG00000033213	1.80319
Pilrb1	1.82276	Pilrb1	ENSMUSG00000066684	2.1632
Sp140	2.1007	Sp140	ENSMUSG00000070031	1.76196
Rab8b	2.18388	Rab8b	ENSMUSG00000036943	1.84665
Gm15564	2.71532	Gm15564	ENSMUSG00000086324	2.38156
Tnfrsf8	4.37253	Tnfrsf8	ENSMUSG00000028602	4.04346
Ahcyl2	1.80942	Ahcyl2	ENSMUSG00000029772	2.13363
Vdac1	2.01828	Vdac1	ENSMUSG00000020402	1.70182
Rffl	1.92329	Rffl	ENSMUSG00000020696	1.61123
Stat5a	2.372	Stat5a	ENSMUSG00000004043	2.06157
Nubp1	4.48636	Nubp1	ENSMUSG00000022503	4.17817
Gm45193	2.00514	Gm45193	ENSMUSG00000108112	1.69711
A530040E14Rik	1.81979	A530040E14Rik	ENSMUSG00000072109	1.51351
Gm44148	4.70842	Gm44148	ENSMUSG00000107736	4.40395
Zcwpw1	1.47738	Zcwpw1	ENSMUSG00000037108	1.77826
Gm22721	-1.83871	Gm22721	ENSMUSG00000084658	-2.13389
Gm13807	1.71122	Gm13807	ENSMUSG00000085852	1.41742
Slc26a10	1.94307	Slc26a10	ENSMUSG00000040441	1.65194
4930512H18Rik	2.82927	4930512H18Rik	ENSMUSG00000086866	2.53829
Tank	2.5671	Tank	ENSMUSG00000064289	2.27887
1110019D14Rik	2.31244	1110019D14Rik	ENSMUSG00000097616	2.02453
Pdzrn4	1.74401	Pdzrn4	ENSMUSG00000036218	2.02961
Tgif1	1.73917	Tgif1	ENSMUSG00000047407	1.45445
A930011G23Rik	3.80608	A930011G23Rik	ENSMUSG00000089809	3.52227
Myl2	1.93696	Myl2	ENSMUSG00000013936	2.2198
Egr2	1.921	Egr2	ENSMUSG00000037868	1.6451
Gm26508	2.12996	Gm26508	ENSMUSG00000097614	1.85422
2610020H08Rik	2.17127	2610020H08Rik	ENSMUSG00000030924	1.89946
1700020G17Rik	-1.40286	1700020G17Rik	ENSMUSG00000101801	-1.13309
Klf6	1.6175	Klf6	ENSMUSG00000000078	1.34865
Gm17135	-1.41347	Gm17135	ENSMUSG00000091351	-1.14559
Irf2	2.65028	Irf2	ENSMUSG00000031627	2.38375
Bricd5	-1.37344	Bricd5	ENSMUSG00000045744	-1.11066
Tmem248	2.1284	Tmem248	ENSMUSG00000053094	1.86764
Bcl10	1.98939	Bcl10	ENSMUSG00000028191	1.73336
Mob3b	2.14772	Mob3b	ENSMUSG00000073910	1.89175
Gbp7	3.11945	Gbp7	ENSMUSG00000040253	2.86359
Art3	7.66736	Art3	ENSMUSG00000034842	7.41248
Gm26592	2.4262	Gm26592	ENSMUSG00000097535	2.17442
Gm45091	-2.82247	Gm45091	ENSMUSG00000108624	-2.57179
Ccdc88c	-2.15316	Ccdc88c	ENSMUSG00000021182	-1.90514
Gm11626	1.91455	Gm11626	ENSMUSG00000086347	1.66984
Gas7	2.05742	Gas7	ENSMUSG00000033066	1.8158
Cybb	2.51431	Cybb	ENSMUSG00000015340	2.273
Atg16l2	1.67997	Atg16l2	ENSMUSG00000047767	1.44135
H2-T22	2.13517	H2-T22	ENSMUSG00000056116	1.8989
Gm17017	2.63433	Gm17017	ENSMUSG00000090246	2.39855
Gm26735	-1.69788	Gm26735	ENSMUSG00000097461	-1.46278
Brf1	-1.65483	Brf1	ENSMUSG00000011158	-1.41982
Gm16712	1.94721	Gm16712	ENSMUSG00000097077	1.71388
Il4i1	-1.33935	Il4i1	ENSMUSG00000074141	-1.10941
AC125149.3	2.35697	AC125149.3	ENSMUSG00000079800	2.12726
Dennd5a	1.37685	Dennd5a	ENSMUSG00000035901	1.60033
Gm34821	-1.44653	Gm34821	ENSMUSG00000109186	-1.22379
Col23a1	1.68485	Col23a1	ENSMUSG00000063564	1.46253
Cflar	3.68519	Cflar	ENSMUSG00000026031	3.46363
Ddx58	1.39004	Ddx58	ENSMUSG00000040296	1.61091
Vipr2	-1.39073	Vipr2	ENSMUSG00000011171	-1.61141
4930404N11Rik	-1.46206	4930404N11Rik	ENSMUSG00000020234	-1.68216
Gm38316	2.53151	Gm38316	ENSMUSG00000103730	2.31424
Exoc3l4	3.80575	Exoc3l4	ENSMUSG00000021280	3.58973
Gm10425	3.59576	Gm10425	ENSMUSG00000097081	3.38117
Etv6	2.26519	Etv6	ENSMUSG00000030199	2.05627
Ifi27	2.20737	Ifi27	ENSMUSG00000064215	2.00123
Kctd18	-1.94289	Kctd18	ENSMUSG00000054770	-2.1488
Gm12802	-2.22754	Gm12802	ENSMUSG00000085304	-2.02226
Gm20512	2.38817	Gm20512	ENSMUSG00000092381	2.19318
4930483K19Rik	-1.73621	4930483K19Rik	ENSMUSG00000086241	-1.54378
Gm11706	-1.03818	Gm11706	ENSMUSG00000084930	-1.2265
Gbf1	1.88698	Gbf1	ENSMUSG00000025224	1.69887
Hspa1l	-1.49414	Hspa1l	ENSMUSG00000007033	-1.30718
D930019O06Rik	-1.37252	D930019O06Rik	ENSMUSG00000097083	-1.55809
Rassf4	2.8047	Rassf4	ENSMUSG00000042129	2.62465
Nfkbia	1.96945	Nfkbia	ENSMUSG00000021025	1.78989
4930589L23Rik	1.53951	4930589L23Rik	ENSMUSG00000068957	1.36367
Fnbp1l	1.78181	Fnbp1l	ENSMUSG00000039735	1.95469
Gm44280	-1.41314	Gm44280	ENSMUSG00000107944	-1.24047
Sirt6	2.05317	Sirt6	ENSMUSG00000034748	2.22184
Ehd1	1.55443	Ehd1	ENSMUSG00000024772	1.72173
M1ap	1.68778	M1ap	ENSMUSG00000030041	1.52233
E430024P14Rik	2.01907	E430024P14Rik	ENSMUSG00000090069	1.85636
Gm11250	-1.28943	Gm11250	ENSMUSG00000086027	-1.12781
Pip5k1b	2.74872	Pip5k1b	ENSMUSG00000024867	2.58944
Lig3	1.52084	Lig3	ENSMUSG00000020697	1.67964
Dnajc1	-1.3339	Dnajc1	ENSMUSG00000026740	-1.17522
Plek	2.51756	Plek	ENSMUSG00000020120	2.35897
Pik3cb	1.8074	Pik3cb	ENSMUSG00000032462	1.65271
Pde6b	1.82004	Pde6b	ENSMUSG00000029491	1.66597
A330015K06Rik	1.689	A330015K06Rik	ENSMUSG00000104093	1.53503
Pnp	1.80537	Pnp	ENSMUSG00000021871	1.95234
C130026I21Rik	1.55234	C130026I21Rik	ENSMUSG00000052477	1.40638
Dbi	2.00214	Dbi	ENSMUSG00000026385	1.86257
Gm43126	2.89724	Gm43126	ENSMUSG00000107379	2.76678
Gm31749	-1.36733	Gm31749	ENSMUSG00000108617	-1.23754
Rilpl2	1.58886	Rilpl2	ENSMUSG00000029401	1.71433
Cd14	1.49782	Cd14	ENSMUSG00000051439	1.37246
2010111I01Rik	1.39695	2010111I01Rik	ENSMUSG00000021458	1.27569
Mrpl43	-2.12154	Mrpl43	ENSMUSG00000025208	-2.00151
Rgs1	1.39227	Rgs1	ENSMUSG00000026358	1.27253
Taf6	-1.37319	Taf6	ENSMUSG00000036980	-1.25534
Stat3	3.2168	Stat3	ENSMUSG00000004040	3.09949
Ptges	3.60006	Ptges	ENSMUSG00000050737	3.48373
Gatc	-1.48486	Gatc	ENSMUSG00000029536	-1.36873
C5ar1	1.87695	C5ar1	ENSMUSG00000049130	1.76333
Gm8093	2.31731	Gm8093	ENSMUSG00000087052	2.4304
BC028777	-1.24738	BC028777	ENSMUSG00000085185	-1.1368
Sox5	1.1247	Sox5	ENSMUSG00000041540	1.23357
Acsm3	-1.24344	Acsm3	ENSMUSG00000030935	-1.13492
Gbp5	2.58398	Gbp5	ENSMUSG00000105504	2.4763
Gm35549	-1.61047	Gm35549	ENSMUSG00000107504	-1.50483
Adprh	2.67462	Adprh	ENSMUSG00000002844	2.78018
Notch2	1.27663	Notch2	ENSMUSG00000027878	1.38202
Med7	1.99697	Med7	ENSMUSG00000020397	1.89508
Ptafr	1.46728	Ptafr	ENSMUSG00000056529	1.3686
Itgae	-1.53102	Itgae	ENSMUSG00000005947	-1.43801
Nlrp3	2.171	Nlrp3	ENSMUSG00000032691	2.25807
Sgms1	2.39466	Sgms1	ENSMUSG00000040451	2.48054
Gm6410	1.63704	Gm6410	ENSMUSG00000097308	1.55423
Alcam	3.45233	Alcam	ENSMUSG00000022636	3.53105
Gm26964	-1.47203	Gm26964	ENSMUSG00000098196	-1.54985
Gm38155	-1.21576	Gm38155	ENSMUSG00000104245	-1.14049
Nedd4l	2.10489	Nedd4l	ENSMUSG00000024589	2.03013
Il4	-1.51355	Il4	ENSMUSG00000000869	-1.43885
Gm27042	-1.48875	Gm27042	ENSMUSG00000097792	-1.56209
9430076C15Rik	1.61181	9430076C15Rik	ENSMUSG00000053007	1.53941
Nhlrc2	1.39248	Nhlrc2	ENSMUSG00000025078	1.46348
Smg7	-1.43568	Smg7	ENSMUSG00000042772	-1.36637
Dnajb13	-1.82995	Dnajb13	ENSMUSG00000030708	-1.76251
Ccer2	2.38041	Ccer2	ENSMUSG00000096257	2.31527
Uckl1os	-1.50576	Uckl1os	ENSMUSG00000010492	-1.44179
Akna	1.76292	Akna	ENSMUSG00000039158	1.70485
Gm10634	1.85888	Gm10634	ENSMUSG00000074149	1.91538
Ttc41	2.36558	Ttc41	ENSMUSG00000044937	2.4203
1600020E01Rik	2.35409	1600020E01Rik	ENSMUSG00000097048	2.30079
Gm21370	1.75164	Gm21370	ENSMUSG00000095029	1.69864
2610203C22Rik	1.55017	2610203C22Rik	ENSMUSG00000079671	1.60167
G530012D18Rik	1.99224	G530012D18Rik	ENSMUSG00000094127	1.94127
Lysmd1	-1.81895	Lysmd1	ENSMUSG00000053769	-1.76984
Gm26719	2.14057	Gm26719	ENSMUSG00000097364	2.09274
D030055H07Rik	-1.316	D030055H07Rik	ENSMUSG00000086296	-1.35983
Tacc1	2.07633	Tacc1	ENSMUSG00000065954	2.11906
Stard7	2.73671	Stard7	ENSMUSG00000027367	2.77707
Smyd2	2.20083	Smyd2	ENSMUSG00000026603	2.24074
Bend6	1.69484	Bend6	ENSMUSG00000042182	1.65692
Psma6	2.01622	Psma6	ENSMUSG00000021024	1.97865
Dennd2d	1.27131	Dennd2d	ENSMUSG00000027901	1.30672
H2afy	1.89445	H2afy	ENSMUSG00000015937	1.92968
Mlxip	1.35953	Mlxip	ENSMUSG00000038342	1.32453
Chmp4b	1.8266	Chmp4b	ENSMUSG00000038467	1.85969
Clec2g	1.53594	Clec2g	ENSMUSG00000000248	1.50394
Slc23a2	2.0439	Slc23a2	ENSMUSG00000027340	2.07433
Srgn	1.9013	Srgn	ENSMUSG00000020077	1.87292
Cox20	-1.27097	Cox20	ENSMUSG00000026500	-1.29932
Shisa5	1.37426	Shisa5	ENSMUSG00000025647	1.34601
Msh6	1.31033	Msh6	ENSMUSG00000005370	1.28262
3010026O09Rik	1.42547	3010026O09Rik	ENSMUSG00000020381	1.39981
Nr2f6	-1.72196	Nr2f6	ENSMUSG00000002393	-1.69983
Bcl6	1.64637	Bcl6	ENSMUSG00000022508	1.63117
St3gal6	1.37777	St3gal6	ENSMUSG00000022747	1.36537
A530083I20Rik	-1.60472	A530083I20Rik	ENSMUSG00000097322	-1.61535
Syn1	2.41123	Syn1	ENSMUSG00000037217	2.42067
Gm14005	2.152	Gm14005	ENSMUSG00000074813	2.14262
Cpd	1.65753	Cpd	ENSMUSG00000020841	1.66412
Mxi1	1.91151	Mxi1	ENSMUSG00000025025	1.9055
Tgfbr2	1.53691	Tgfbr2	ENSMUSG00000032440	1.54109
Papd4	2.98234	Papd4	ENSMUSG00000042167	2.98373
Icam1	2.01174	Icam1	ENSMUSG00000037405	2.01064
Atp8b1	3.61313	Atp8b1	ENSMUSG00000039529	3.61266

## Sheet: S2 unique_LPSvsUT_conserved_rep
Genename	Ensembl_ID	LPSvsUT_logFC1
Timm10b	ENSMUSG00000089847	-2.34486
Slc18a1	ENSMUSG00000036330	-1.98731
Gm44335	ENSMUSG00000105072	-1.97563
Gm38037	ENSMUSG00000102840	-1.90649
Gm43660	ENSMUSG00000107352	-1.87002
4930516B21Rik	ENSMUSG00000097504	-1.82787
Zscan29	ENSMUSG00000050619	-1.79216
Gm15983	ENSMUSG00000087168	-1.75138
Gm28536	ENSMUSG00000100927	-1.72814
Gm42529	ENSMUSG00000106764	-1.68675
Dcaf15	ENSMUSG00000037103	-1.58943
Romo1	ENSMUSG00000067847	-1.58882
Map6	ENSMUSG00000055407	-1.55506
Kat5	ENSMUSG00000024926	-1.52299
Gm16577	ENSMUSG00000090070	-1.49944
Gm9905	ENSMUSG00000053358	-1.4777
Gm44985	ENSMUSG00000108688	-1.46241
Acin1	ENSMUSG00000022185	-1.45336
Gm10459	ENSMUSG00000106834	-1.40624
Gm15569	ENSMUSG00000086424	-1.36656
Gm45231	ENSMUSG00000108888	-1.36649
Gpr17	ENSMUSG00000052229	-1.36591
Surf1	ENSMUSG00000015790	-1.34704
Gm44206	ENSMUSG00000107429	-1.32583
Erbin	ENSMUSG00000021709	-1.30745
Serpinc1	ENSMUSG00000026715	-1.27607
Orc1	ENSMUSG00000028587	-1.27213
Sp2	ENSMUSG00000018678	-1.26922
Gm15890	ENSMUSG00000090105	-1.24793
E230029C05Rik	ENSMUSG00000097585	-1.24765
Gm26515	ENSMUSG00000097152	-1.23482
Gm11788	ENSMUSG00000086929	-1.21633
Abca3	ENSMUSG00000024130	-1.18697
6330409D20Rik	ENSMUSG00000009551	-1.1739
Gm37939	ENSMUSG00000102725	-1.17223
Gpr137	ENSMUSG00000024958	-1.17014
Espn	ENSMUSG00000028943	-1.16259
Gm26810	ENSMUSG00000097817	-1.12875
Gpn3	ENSMUSG00000029464	-1.12785
Mrps25	ENSMUSG00000014551	-1.09661
RP23-296G24.3	ENSMUSG00000110270	-1.057
2610028H24Rik	ENSMUSG00000009114	-1.01473
Anxa2	ENSMUSG00000032231	1.15975
Ankrd12	ENSMUSG00000034647	1.239
Svep1	ENSMUSG00000028369	1.27758
Tnfrsf9	ENSMUSG00000028965	1.28179
Mmp14	ENSMUSG00000000957	1.32457
P2rx7	ENSMUSG00000029468	1.36875
St8sia4	ENSMUSG00000040710	1.38769
Tarm1	ENSMUSG00000053338	1.43166
Znrf1	ENSMUSG00000033545	1.54721
Ext1	ENSMUSG00000061731	1.62853
Eef1b2	ENSMUSG00000025967	1.74273
Snx2	ENSMUSG00000034484	1.85036
Clec4d	ENSMUSG00000030144	1.8779
Fam132b	ENSMUSG00000047443	1.96478

## Sheet: S3 unique_BGvsUT_conserved_rep
Ensembl_ID	Genename	BGvsUT_logFC1
ENSMUSG00000095332	Gm9821	-2.86696
ENSMUSG00000102845	Gm38033	-2.20002
ENSMUSG00000069089	Cdk7	-2.00918
ENSMUSG00000033059	Pygb	-2.00914
ENSMUSG00000038178	Slc43a2	-1.98322
ENSMUSG00000085145	Gm11614	-1.91285
ENSMUSG00000010751	Tnfrsf22	-1.89368
ENSMUSG00000105776	Gm43292	-1.85022
ENSMUSG00000085334	Gm12940	-1.781
ENSMUSG00000109904	RP23-462D5.5	-1.68644
ENSMUSG00000031970	Dbndd1	-1.68596
ENSMUSG00000109559	Gm34280	-1.68182
ENSMUSG00000097542	Gm26751	-1.67172
ENSMUSG00000033705	Stard9	-1.63315
ENSMUSG00000086837	Gm16618	-1.62246
ENSMUSG00000036208	Nepro	-1.58404
ENSMUSG00000097634	Gm26827	-1.57234
ENSMUSG00000033712	Ccar2	-1.55946
ENSMUSG00000030314	Atg7	-1.55407
ENSMUSG00000028437	Ubap1	-1.55214
ENSMUSG00000033717	Adra2a	-1.55166
ENSMUSG00000098184	Gm27011	-1.55139
ENSMUSG00000026018	Ica1l	-1.54053
ENSMUSG00000085310	Gm11491	-1.53898
ENSMUSG00000037225	Fgf2	-1.53706
ENSMUSG00000026853	Crat	-1.53578
ENSMUSG00000043017	Ptgir	-1.53324
ENSMUSG00000109984	RP24-466N11.9	-1.52958
ENSMUSG00000017307	Acot8	-1.52808
ENSMUSG00000035443	Thyn1	-1.50743
ENSMUSG00000001056	Nhp2	-1.50664
ENSMUSG00000013418	B4galnt2	-1.50385
ENSMUSG00000074818	Pdzd7	-1.50147
ENSMUSG00000073795	6430531B16Rik	-1.49802
ENSMUSG00000037318	Traf3ip3	-1.48549
ENSMUSG00000108655	Gm44949	-1.47482
ENSMUSG00000030008	Pradc1	-1.47164
ENSMUSG00000025047	Pdcd11	-1.46148
ENSMUSG00000086149	Gm15598	-1.45462
ENSMUSG00000107340	Gm42789	-1.45328
ENSMUSG00000027610	Gss	-1.44678
ENSMUSG00000004707	Ly9	-1.43637
ENSMUSG00000097316	Gm10516	-1.41921
ENSMUSG00000063714	Sp3os	-1.41535
ENSMUSG00000097365	C030034L19Rik	-1.41298
ENSMUSG00000013483	Card14	-1.39281
ENSMUSG00000032305	Fam219b	-1.39029
ENSMUSG00000015542	Nat9	-1.38065
ENSMUSG00000029730	Mcm7	-1.37833
ENSMUSG00000028656	Cap1	-1.37633
ENSMUSG00000074646	6430550D23Rik	-1.37119
ENSMUSG00000026926	Pmpca	-1.3681
ENSMUSG00000023805	Synj2	-1.36147
ENSMUSG00000106218	Gm43713	-1.35776
ENSMUSG00000057766	Ankrd29	-1.35661
ENSMUSG00000108806	Gm44729	-1.35099
ENSMUSG00000009545	Kcnq1	-1.33274
ENSMUSG00000059070	Rpl18	-1.32988
ENSMUSG00000100269	Gm28782	-1.32837
ENSMUSG00000086594	Nudt12os	-1.3283
ENSMUSG00000110656	RP23-354I24.7	-1.32632
ENSMUSG00000022668	Gtpbp8	-1.31397
ENSMUSG00000038298	Pdzk1	-1.31044
ENSMUSG00000022419	Deptor	-1.30757
ENSMUSG00000038712	Fam63a	-1.30665
ENSMUSG00000024782	Ak3	-1.30564
ENSMUSG00000042788	Fam166b	-1.30273
ENSMUSG00000096935	1700113A16Rik	-1.30224
ENSMUSG00000021048	Mthfd1	-1.29868
ENSMUSG00000063765	Chadl	-1.29764
ENSMUSG00000069808	Fam57a	-1.29635
ENSMUSG00000106702	Gm42846	-1.27178
ENSMUSG00000086156	Gm15354	-1.26866
ENSMUSG00000025574	Tk1	-1.26668
ENSMUSG00000052423	B4galt3	-1.25418
ENSMUSG00000044092	C130050O18Rik	-1.2508
ENSMUSG00000097885	5031434O11Rik	-1.24383
ENSMUSG00000038248	Sobp	-1.2415
ENSMUSG00000103178	Fgfr3-ps	-1.2411
ENSMUSG00000026848	Tor1b	-1.23821
ENSMUSG00000091514	Gm17484	-1.23798
ENSMUSG00000023990	Tfeb	-1.23428
ENSMUSG00000095315	Gm10130	-1.22601
ENSMUSG00000057177	Gsk3a	-1.22439
ENSMUSG00000103400	Gm15853	-1.21551
ENSMUSG00000104002	Gm38336	-1.20624
ENSMUSG00000002102	Psmc3	-1.20414
ENSMUSG00000084940	Gm15935	-1.20281
ENSMUSG00000097030	Gm26693	-1.19018
ENSMUSG00000084808	9430091E24Rik	-1.18849
ENSMUSG00000036120	Rfxank	-1.18836
ENSMUSG00000030967	Zranb1	-1.18761
ENSMUSG00000024158	Hagh	-1.1873
ENSMUSG00000001988	Npas1	-1.18086
ENSMUSG00000109715	RP23-384C18.12	-1.17872
ENSMUSG00000074213	Gm10642	-1.17085
ENSMUSG00000102775	Gm38160	-1.15879
ENSMUSG00000110433	RP23-478N15.3	-1.15363
ENSMUSG00000064068	Mtx1	-1.14571
ENSMUSG00000098912	1500004A13Rik	-1.11657
ENSMUSG00000003779	Kif20a	-1.11595
ENSMUSG00000097723	Gm26848	-1.10944
ENSMUSG00000028797	Tmem234	-1.10666
ENSMUSG00000021185	9030617O03Rik	-1.08453
ENSMUSG00000085009	Gm12977	-1.08425
ENSMUSG00000085731	Gm16229	-1.08299
ENSMUSG00000027329	Spef1	-1.07625
ENSMUSG00000042436	Mfap4	-1.06407
ENSMUSG00000064307	Lrrc51	-1.04502
ENSMUSG00000022774	Ncbp2	-1.04025
ENSMUSG00000026872	Zeb2	1.02965
ENSMUSG00000098557	Kctd12	1.03365
ENSMUSG00000101014	Gm28289	1.03926
ENSMUSG00000031637	Lrp2bp	1.05589
ENSMUSG00000031229	Atrx	1.05732
ENSMUSG00000091412	Gm2895	1.0716
ENSMUSG00000044701	Il27	1.07833
ENSMUSG00000041528	Rnf123	1.09747
ENSMUSG00000087458	Gm13999	1.09766
ENSMUSG00000027378	Nphp1	1.10727
ENSMUSG00000022217	Emc9	1.13614
ENSMUSG00000009585	Apobec3	1.14613
ENSMUSG00000097493	9930014A18Rik	1.15629
ENSMUSG00000064339	mt-Rnr2	1.16573
ENSMUSG00000102055	Gm28913	1.16721
ENSMUSG00000091367	Gm17711	1.16953
ENSMUSG00000073147	5031425E22Rik	1.17766
ENSMUSG00000021866	Anxa11	1.17952
ENSMUSG00000038045	Sult6b1	1.19896
ENSMUSG00000029470	P2rx4	1.20142
ENSMUSG00000097204	Gm17690	1.20189
ENSMUSG00000070871	Ccnyl1	1.21866
ENSMUSG00000021067	Sav1	1.22365
ENSMUSG00000037126	Psd	1.22634
ENSMUSG00000110697	RP23-312B17.2	1.22975
ENSMUSG00000063334	Krr1	1.23279
ENSMUSG00000087639	Gm15512	1.23443
ENSMUSG00000026341	Actr3	1.2494
ENSMUSG00000023067	Cdkn1a	1.25711
ENSMUSG00000021824	Ap3m1	1.25773
ENSMUSG00000038742	Angptl6	1.25775
ENSMUSG00000028760	Eif4g3	1.26063
ENSMUSG00000097272	Gm26649	1.2613
ENSMUSG00000043340	6530409C15Rik	1.26221
ENSMUSG00000043467	Zbtb37	1.27267
ENSMUSG00000041607	Mbp	1.28201
ENSMUSG00000048240	Gng7	1.28322
ENSMUSG00000070524	Fcrlb	1.28428
ENSMUSG00000001424	Snd1	1.28429
ENSMUSG00000052539	Magi3	1.28993
ENSMUSG00000058298	Mcm9	1.29563
ENSMUSG00000022748	Cmss1	1.30159
ENSMUSG00000000693	Loxl3	1.30751
ENSMUSG00000084878	Lrrc8dos	1.30807
ENSMUSG00000026729	4930562F07Rik	1.30983
ENSMUSG00000037788	Vopp1	1.31098
ENSMUSG00000101013	A630072M18Rik	1.31159
ENSMUSG00000097633	Gm16617	1.31278
ENSMUSG00000026466	Tor1aip1	1.31522
ENSMUSG00000039218	Srrm2	1.32687
ENSMUSG00000086430	4930551O13Rik	1.33411
ENSMUSG00000050565	Tor1aip2	1.33905
ENSMUSG00000059742	Kcnh7	1.34734
ENSMUSG00000039477	Tnrc18	1.34908
ENSMUSG00000085684	4930469K13Rik	1.35645
ENSMUSG00000032376	Usp3	1.35696
ENSMUSG00000084970	1700060J05Rik	1.35897
ENSMUSG00000030342	Cd9	1.36626
ENSMUSG00000003299	Mrpl4	1.36637
ENSMUSG00000022498	Txndc11	1.37313
ENSMUSG00000096727	Psmb9	1.38156
ENSMUSG00000104985	Gm42917	1.38553
ENSMUSG00000098410	Mir1957b	1.38567
ENSMUSG00000091479	Gm17035	1.39605
ENSMUSG00000038179	Slamf7	1.40177
ENSMUSG00000074580	4931440P22Rik	1.40276
ENSMUSG00000078486	Perm1	1.41086
ENSMUSG00000097636	Mirt1	1.41101
ENSMUSG00000086196	Gm13571	1.41639
ENSMUSG00000019768	Esr1	1.4167
ENSMUSG00000085178	Kdm6bos	1.41714
ENSMUSG00000030465	Psd3	1.42157
ENSMUSG00000022200	Golph3	1.42317
ENSMUSG00000064280	Ccdc146	1.42691
ENSMUSG00000050721	Plekho2	1.42699
ENSMUSG00000092626	9130230N09Rik	1.43035
ENSMUSG00000027950	Chrnb2	1.43292
ENSMUSG00000024308	Tapbp	1.43383
ENSMUSG00000097178	2310002F09Rik	1.43416
ENSMUSG00000068205	Macrod2	1.44417
ENSMUSG00000025017	Pik3ap1	1.45108
ENSMUSG00000087232	Gm14764	1.45549
ENSMUSG00000086329	Gm14233	1.45606
ENSMUSG00000086507	Adap2os	1.45999
ENSMUSG00000048612	Myof	1.46522
ENSMUSG00000024014	Pim1	1.486
ENSMUSG00000097855	A930007I19Rik	1.48941
ENSMUSG00000029925	Tbxas1	1.4899
ENSMUSG00000097567	Gm26637	1.49064
ENSMUSG00000018372	Cep95	1.516
ENSMUSG00000027845	Dclre1b	1.5174
ENSMUSG00000097147	Gm26780	1.51871
ENSMUSG00000032431	Crtap	1.52203
ENSMUSG00000097216	4932441J04Rik	1.52847
ENSMUSG00000038671	Arfrp1	1.53578
ENSMUSG00000040054	Baz2a	1.53959
ENSMUSG00000028149	Rap1gds1	1.54176
ENSMUSG00000028599	Tnfrsf1b	1.54363
ENSMUSG00000003226	Ranbp2	1.55891
ENSMUSG00000020300	Cpeb4	1.55949
ENSMUSG00000075256	Cerkl	1.56389
ENSMUSG00000048031	Fcrl5	1.57754
ENSMUSG00000049670	Morn4	1.58022
ENSMUSG00000028381	Ugcg	1.5814
ENSMUSG00000108436	Gm44851	1.58403
ENSMUSG00000085995	Gm2788	1.58557
ENSMUSG00000087175	Gm15133	1.6156
ENSMUSG00000036553	Sh3tc1	1.61896
ENSMUSG00000061207	Stk19	1.62044
ENSMUSG00000041781	Cpsf2	1.62619
ENSMUSG00000019726	Lyst	1.62665
ENSMUSG00000005087	Cd44	1.64052
ENSMUSG00000069833	Ahnak	1.64278
ENSMUSG00000078676	Casc3	1.64381
ENSMUSG00000039414	Heatr5b	1.64507
ENSMUSG00000106035	Gm43545	1.65158
ENSMUSG00000017715	Pgs1	1.65639
ENSMUSG00000031596	Slc7a2	1.65658
ENSMUSG00000030029	Lrig1	1.65805
ENSMUSG00000021998	Lcp1	1.66905
ENSMUSG00000038026	Kcnj9	1.67897
ENSMUSG00000020400	Tnip1	1.68166
ENSMUSG00000044709	Gemin7	1.69701
ENSMUSG00000022711	Pmm2	1.70058
ENSMUSG00000034993	Vat1	1.7023
ENSMUSG00000106194	Gm43569	1.71075
ENSMUSG00000066406	Akap13	1.71247
ENSMUSG00000039210	Gpatch2	1.71678
ENSMUSG00000038520	Tbc1d17	1.7177
ENSMUSG00000079808	AC168977.1	1.73008
ENSMUSG00000022490	Ppp1r1a	1.73786
ENSMUSG00000102140	Gm38058	1.75571
ENSMUSG00000021047	Nova1	1.7587
ENSMUSG00000097474	Gm26584	1.76858
ENSMUSG00000052085	Dock8	1.76992
ENSMUSG00000049401	Ogfr	1.78886
ENSMUSG00000025969	Nrp2	1.79445
ENSMUSG00000109799	RP24-83E15.3	1.80112
ENSMUSG00000052125	F730043M19Rik	1.80364
ENSMUSG00000079262	Slco1a6	1.80672
ENSMUSG00000022974	Paxbp1	1.80936
ENSMUSG00000030745	Il21r	1.811
ENSMUSG00000020687	Cdc27	1.81942
ENSMUSG00000085516	4930538E20Rik	1.84692
ENSMUSG00000056493	Foxk1	1.84997
ENSMUSG00000016559	H3f3b	1.8541
ENSMUSG00000001542	Ell2	1.8617
ENSMUSG00000021701	Plk2	1.87778
ENSMUSG00000015143	Actn1	1.89302
ENSMUSG00000031355	Arhgap6	1.89595
ENSMUSG00000085696	Hoxaas3	1.8975
ENSMUSG00000028800	Hdac1	1.89992
ENSMUSG00000030530	Furin	1.92251
ENSMUSG00000103219	Gm37787	1.94983
ENSMUSG00000104443	4932442E05Rik	1.94998
ENSMUSG00000049659	Aftph	1.95259
ENSMUSG00000054843	Atrnl1	1.9557
ENSMUSG00000098871	Mir6381	1.96349
ENSMUSG00000021065	Fut8	1.98376
ENSMUSG00000020709	Adap2	1.99645
ENSMUSG00000000275	Trim25	2.0156
ENSMUSG00000074628	Tldc2	2.02782
ENSMUSG00000096931	Gm26656	2.03708
ENSMUSG00000039652	Cpeb3	2.05933
ENSMUSG00000104653	Gm43109	2.0781
ENSMUSG00000003444	Med29	2.09123
ENSMUSG00000039741	Bahcc1	2.09169
ENSMUSG00000046062	Ppp1r15b	2.10174
ENSMUSG00000085154	C130046K22Rik	2.10578
ENSMUSG00000028163	Nfkb1	2.10916
ENSMUSG00000073628	Gm10552	2.11775
ENSMUSG00000038542	Pcid2	2.12536
ENSMUSG00000032407	U2surp	2.13119
ENSMUSG00000023939	Mrpl14	2.13969
ENSMUSG00000022900	Ildr1	2.14012
ENSMUSG00000061540	Orm2	2.15382
ENSMUSG00000037242	Clic4	2.18003
ENSMUSG00000105550	Gm42586	2.19264
ENSMUSG00000085335	Gm13684	2.2008
ENSMUSG00000086656	Gm15701	2.21426
ENSMUSG00000062510	Nsl1	2.21698
ENSMUSG00000022906	Parp9	2.23866
ENSMUSG00000028016	Ints12	2.27654
ENSMUSG00000022843	Clcn2	2.32082
ENSMUSG00000092609	Gm20481	2.33179
ENSMUSG00000042364	Snx18	2.53338
ENSMUSG00000109589	RP24-247M18.4	2.54976
ENSMUSG00000087579	1500017E21Rik	2.55668
ENSMUSG00000049502	Dtx3l	2.56001
ENSMUSG00000090075	Gm16251	2.57148
ENSMUSG00000021917	Spcs1	2.74223
ENSMUSG00000037860	Aim2	2.7639
ENSMUSG00000086327	Slfn5os	3.74224

## Sheet: S4 LPSVSUT_functional_all
Category	Term	Count	%	PValue	Genes	List Total	Pop Hits	Pop Total	Fold Enrichment	Bonferroni	Benjamini	FDR
GOTERM_BP_DIRECT	GO:0006900~membrane budding	3	1.07143	0.00299912	ENSMUSG00000029468, ENSMUSG00000039735, ENSMUSG00000032231	222	7	18082	34.9073	0.990202	0.537418	4.88326
INTERPRO	IPR000770:SAND domain	3	1.07143	0.0036453	ENSMUSG00000070034, ENSMUSG00000052477, ENSMUSG00000070031	242	8	20594	31.9122	0.887395	0.664434	5.24845
INTERPRO	IPR004865:Sp100	3	1.07143	0.0036453	ENSMUSG00000070034, ENSMUSG00000052477, ENSMUSG00000070031	242	8	20594	31.9122	0.887395	0.664434	5.24845
SMART	SM00258:SAND	3	1.07143	0.00523004	ENSMUSG00000070034, ENSMUSG00000052477, ENSMUSG00000070031	148	8	10425	26.4147	0.579042	0.579042	6.16672
GOTERM_BP_DIRECT	GO:0043011~myeloid dendritic cell differentiation	4	1.42857	0.00233634	ENSMUSG00000032440, ENSMUSG00000000869, ENSMUSG00000027878, ENSMUSG00000022901	222	22	18082	14.8092	0.972736	0.699024	3.8238
GOTERM_BP_DIRECT	GO:0045671~negative regulation of osteoclast differentiation	4	1.42857	0.00233634	ENSMUSG00000000248, ENSMUSG00000066684, ENSMUSG00000000869, ENSMUSG00000030365	222	22	18082	14.8092	0.972736	0.699024	3.8238
GOTERM_BP_DIRECT	GO:0045746~negative regulation of Notch signaling pathway	4	1.42857	0.00629088	ENSMUSG00000021025, ENSMUSG00000000957, ENSMUSG00000022508, ENSMUSG00000042182	222	31	18082	10.5097	0.99994	0.62162	9.98458
GOTERM_MF_DIRECT	GO:0051059~NF-kappaB binding	4	1.42857	0.00720236	ENSMUSG00000028191, ENSMUSG00000021024, ENSMUSG00000021025, ENSMUSG00000027878	225	31	17446	10.0049	0.957524	0.793903	9.70786
KEGG_PATHWAY	mmu05212:Pancreatic cancer	6	2.14286	0.00219231	ENSMUSG00000040274, ENSMUSG00000022105, ENSMUSG00000041147, ENSMUSG00000032440, ENSMUSG00000004040, ENSMUSG00000032462	110	65	7691	6.45399	0.346736	0.0816299	2.7
GOTERM_BP_DIRECT	GO:0034097~response to cytokine	6	2.14286	0.00314541	ENSMUSG00000060509, ENSMUSG00000064215, ENSMUSG00000000869, ENSMUSG00000004040, ENSMUSG00000050737, ENSMUSG00000016496	222	81	18082	6.03337	0.992184	0.499966	5.11562
KEGG_PATHWAY	mmu05220:Chronic myeloid leukemia	6	2.14286	0.00343441	ENSMUSG00000040274, ENSMUSG00000021025, ENSMUSG00000022105, ENSMUSG00000032440, ENSMUSG00000032462, ENSMUSG00000004043	110	72	7691	5.82652	0.48697	0.0909416	4.19983
GOTERM_BP_DIRECT	GO:0051092~positive regulation of NF-kappaB transcription factor activity	7	2.5	0.00221738	ENSMUSG00000028191, ENSMUSG00000021024, ENSMUSG00000026031, ENSMUSG00000021108, ENSMUSG00000037405, ENSMUSG00000028602, ENSMUSG00000032691	222	109	18082	5.23076	0.96724	0.819004	3.63248
GOTERM_CC_DIRECT	GO:0001726~ruffle	6	2.14286	0.0058683	ENSMUSG00000029581, ENSMUSG00000040274, ENSMUSG00000030536, ENSMUSG00000030064, ENSMUSG00000033066, ENSMUSG00000032231	238	95	19662	5.21769	0.810927	0.426047	7.49887
KEGG_PATHWAY	mmu05162:Measles	9	3.21429	0.000659398	ENSMUSG00000040274, ENSMUSG00000021025, ENSMUSG00000040296, ENSMUSG00000000869, ENSMUSG00000027399, ENSMUSG00000004040, ENSMUSG00000032462, ENSMUSG00000007033, ENSMUSG00000004043	110	136	7691	4.62694	0.120116	0.120116	0.819261
UP_KEYWORDS	Inflammatory response	8	2.85714	0.00257427	ENSMUSG00000039145, ENSMUSG00000051439, ENSMUSG00000022126, ENSMUSG00000027399, ENSMUSG00000022508, ENSMUSG00000105504, ENSMUSG00000031779, ENSMUSG00000032691	260	161	22680	4.33445	0.466839	0.118197	3.28072
KEGG_PATHWAY	mmu05161:Hepatitis B	9	3.21429	0.00105038	ENSMUSG00000040274, ENSMUSG00000037868, ENSMUSG00000021025, ENSMUSG00000022105, ENSMUSG00000040296, ENSMUSG00000004040, ENSMUSG00000032462, ENSMUSG00000004043, ENSMUSG00000053007	110	146	7691	4.31002	0.184441	0.0969167	1.30211
KEGG_PATHWAY	mmu05169:Epstein-Barr virus infection	8	2.85714	0.00308647	ENSMUSG00000021025, ENSMUSG00000022105, ENSMUSG00000056116, ENSMUSG00000040296, ENSMUSG00000004040, ENSMUSG00000037405, ENSMUSG00000016283, ENSMUSG00000032462	110	136	7691	4.11283	0.451025	0.0951176	3.78186
GOTERM_BP_DIRECT	GO:0032496~response to lipopolysaccharide	9	3.21429	0.00297362	ENSMUSG00000021025, ENSMUSG00000028965, ENSMUSG00000029468, ENSMUSG00000021709, ENSMUSG00000056529, ENSMUSG00000049130, ENSMUSG00000022126, ENSMUSG00000028602, ENSMUSG00000050737	222	197	18082	3.72109	0.989809	0.60038	4.84271
GOTERM_BP_DIRECT	GO:0006954~inflammatory response	15	5.35714	9.02047e-05	ENSMUSG00000028965, ENSMUSG00000029468, ENSMUSG00000056529, ENSMUSG00000040451, ENSMUSG00000049130, ENSMUSG00000022126, ENSMUSG00000027399, ENSMUSG00000022508, ENSMUSG00000032691, ENSMUSG00000039145, ENSMUSG00000051439, ENSMUSG00000015340, ENSMUSG00000028602, ENSMUSG00000031779, ENSMUSG00000105504	222	344	18082	3.55162	0.129704	0.129704	0.150249
GOTERM_BP_DIRECT	GO:0042127~regulation of cell proliferation	9	3.21429	0.00692448	ENSMUSG00000045744, ENSMUSG00000040274, ENSMUSG00000021025, ENSMUSG00000028965, ENSMUSG00000041147, ENSMUSG00000032440, ENSMUSG00000035158, ENSMUSG00000022508, ENSMUSG00000028602	222	227	18082	3.22931	0.999977	0.621977	10.9365
KEGG_PATHWAY	mmu04144:Endocytosis	12	4.28571	0.00112346	ENSMUSG00000024589, ENSMUSG00000032440, ENSMUSG00000056116, ENSMUSG00000025224, ENSMUSG00000022377, ENSMUSG00000034484, ENSMUSG00000024867, ENSMUSG00000024772, ENSMUSG00000016283, ENSMUSG00000038467, ENSMUSG00000007033, ENSMUSG00000031600	110	261	7691	3.21463	0.195934	0.0701121	1.39212
GOTERM_CC_DIRECT	GO:0009897~external side of plasma membrane	12	4.28571	0.00169684	ENSMUSG00000022636, ENSMUSG00000005947, ENSMUSG00000028965, ENSMUSG00000032440, ENSMUSG00000029468, ENSMUSG00000000869, ENSMUSG00000051439, ENSMUSG00000037405, ENSMUSG00000030365, ENSMUSG00000026980, ENSMUSG00000022901, ENSMUSG00000016496	238	317	19662	3.12732	0.381596	0.213613	2.22411
KEGG_PATHWAY	mmu05166:HTLV-I infection	12	4.28571	0.00176088	ENSMUSG00000037868, ENSMUSG00000026628, ENSMUSG00000021025, ENSMUSG00000022105, ENSMUSG00000032440, ENSMUSG00000056116, ENSMUSG00000037405, ENSMUSG00000020402, ENSMUSG00000024926, ENSMUSG00000016283, ENSMUSG00000032462, ENSMUSG00000004043	110	276	7691	3.03992	0.28959	0.0819268	2.17403
KEGG_PATHWAY	mmu05203:Viral carcinogenesis	10	3.57143	0.00535454	ENSMUSG00000040274, ENSMUSG00000037868, ENSMUSG00000021025, ENSMUSG00000022105, ENSMUSG00000056116, ENSMUSG00000004040, ENSMUSG00000016283, ENSMUSG00000032462, ENSMUSG00000004043, ENSMUSG00000053007	110	231	7691	3.02676	0.647101	0.122077	6.47657
UP_KEYWORDS	Immunity	13	4.64286	0.00232911	ENSMUSG00000022636, ENSMUSG00000028191, ENSMUSG00000070034, ENSMUSG00000040296, ENSMUSG00000051439, ENSMUSG00000022126, ENSMUSG00000029826, ENSMUSG00000022508, ENSMUSG00000105504, ENSMUSG00000022901, ENSMUSG00000037321, ENSMUSG00000030144, ENSMUSG00000032691	260	401	22680	2.82793	0.433889	0.132588	2.9726
GOTERM_BP_DIRECT	GO:0002376~immune system process	13	4.64286	0.00273308	ENSMUSG00000022636, ENSMUSG00000028191, ENSMUSG00000070034, ENSMUSG00000040296, ENSMUSG00000051439, ENSMUSG00000022126, ENSMUSG00000029826, ENSMUSG00000022508, ENSMUSG00000105504, ENSMUSG00000022901, ENSMUSG00000037321, ENSMUSG00000030144, ENSMUSG00000032691	222	383	18082	2.76464	0.985223	0.651347	4.45932
UP_KEYWORDS	Activator	18	6.42857	0.000888558	ENSMUSG00000018678, ENSMUSG00000035158, ENSMUSG00000022508, ENSMUSG00000024926, ENSMUSG00000051367, ENSMUSG00000032691, ENSMUSG00000053007, ENSMUSG00000037868, ENSMUSG00000038342, ENSMUSG00000011158, ENSMUSG00000027878, ENSMUSG00000000078, ENSMUSG00000004040, ENSMUSG00000020397, ENSMUSG00000041540, ENSMUSG00000004043, ENSMUSG00000031627, ENSMUSG00000039158	260	624	22680	2.51627	0.194993	0.0697496	1.14383
GOTERM_MF_DIRECT	GO:0003682~chromatin binding	14	5	0.00736228	ENSMUSG00000005370, ENSMUSG00000047407, ENSMUSG00000015937, ENSMUSG00000035158, ENSMUSG00000022508, ENSMUSG00000028369, ENSMUSG00000024926, ENSMUSG00000051367, ENSMUSG00000066456, ENSMUSG00000037868, ENSMUSG00000028587, ENSMUSG00000052812, ENSMUSG00000042182, ENSMUSG00000034748	225	466	17446	2.32946	0.960411	0.659182	9.91311
UP_KEYWORDS	Repressor	14	5	0.00865299	ENSMUSG00000030232, ENSMUSG00000026628, ENSMUSG00000047407, ENSMUSG00000066568, ENSMUSG00000051367, ENSMUSG00000022508, ENSMUSG00000029475, ENSMUSG00000022105, ENSMUSG00000025025, ENSMUSG00000002393, ENSMUSG00000030199, ENSMUSG00000002307, ENSMUSG00000042182, ENSMUSG00000031627	260	534	22680	2.28695	0.88003	0.209914	10.6374
GOTERM_BP_DIRECT	GO:0000122~negative regulation of transcription from RNA polymerase II promoter	19	6.78571	0.0037828	ENSMUSG00000030232, ENSMUSG00000040274, ENSMUSG00000026628, ENSMUSG00000047407, ENSMUSG00000015937, ENSMUSG00000035158, ENSMUSG00000022508, ENSMUSG00000051367, ENSMUSG00000024926, ENSMUSG00000029475, ENSMUSG00000026603, ENSMUSG00000022105, ENSMUSG00000025025, ENSMUSG00000064215, ENSMUSG00000002393, ENSMUSG00000030199, ENSMUSG00000002307, ENSMUSG00000027878, ENSMUSG00000028613	222	729	18082	2.12285	0.997081	0.517884	6.12183
INTERPRO	IPR027417:P-loop containing nucleoside triphosphate hydrolase	22	7.85714	0.00240282	ENSMUSG00000039501, ENSMUSG00000005370, ENSMUSG00000020752, ENSMUSG00000031504, ENSMUSG00000044937, ENSMUSG00000040296, ENSMUSG00000030536, ENSMUSG00000026773, ENSMUSG00000032691, ENSMUSG00000022503, ENSMUSG00000029464, ENSMUSG00000024130, ENSMUSG00000048852, ENSMUSG00000028587, ENSMUSG00000052812, ENSMUSG00000036943, ENSMUSG00000002233, ENSMUSG00000105504, ENSMUSG00000024772, ENSMUSG00000040253,…	242	909	20594	2.05961	0.762744	0.762744	3.4891
GOTERM_CC_DIRECT	GO:0005829~cytosol	41	14.6429	9.18551e-05	ENSMUSG00000037217, ENSMUSG00000040296, ENSMUSG00000025224, ENSMUSG00000021108, ENSMUSG00000042167, ENSMUSG00000024926, ENSMUSG00000026103, ENSMUSG00000027360, ENSMUSG00000032231, ENSMUSG00000022503, ENSMUSG00000029581, ENSMUSG00000032440, ENSMUSG00000002307, ENSMUSG00000033545, ENSMUSG00000021182, ENSMUSG00000020696, ENSMUSG00000024867, ENSMUSG00000021288, ENSMUSG00000007033, ENSMUSG00000021871,…	238	1784	19662	1.89863	0.0256612	0.0256612	0.121585
GOTERM_BP_DIRECT	GO:0045944~positive regulation of transcription from RNA polymerase II promoter	23	8.21429	0.00528355	ENSMUSG00000026628, ENSMUSG00000021025, ENSMUSG00000040296, ENSMUSG00000035158, ENSMUSG00000027399, ENSMUSG00000051367, ENSMUSG00000024926, ENSMUSG00000066456, ENSMUSG00000032691, ENSMUSG00000053007, ENSMUSG00000037868, ENSMUSG00000022105, ENSMUSG00000030199, ENSMUSG00000000869, ENSMUSG00000002307, ENSMUSG00000052812, ENSMUSG00000000078, ENSMUSG00000004040, ENSMUSG00000041540, ENSMUSG00000041324,…	222	995	18082	1.88277	0.999714	0.596053	8.45148
UP_KEYWORDS	Nucleotide-binding	34	12.1429	0.00319372	ENSMUSG00000005370, ENSMUSG00000040274, ENSMUSG00000031504, ENSMUSG00000020697, ENSMUSG00000040296, ENSMUSG00000022803, ENSMUSG00000021108, ENSMUSG00000042167, ENSMUSG00000026393, ENSMUSG00000022503, ENSMUSG00000024130, ENSMUSG00000032440, ENSMUSG00000028587, ENSMUSG00000035390, ENSMUSG00000053693, ENSMUSG00000105504, ENSMUSG00000024867, ENSMUSG00000024772, ENSMUSG00000040253, ENSMUSG00000032462,…	260	1754	22680	1.6909	0.54183	0.12198	4.05519
GOTERM_MF_DIRECT	GO:0003677~DNA binding	37	13.2143	0.00719149	ENSMUSG00000018678, ENSMUSG00000030232, ENSMUSG00000005370, ENSMUSG00000047407, ENSMUSG00000020697, ENSMUSG00000040296, ENSMUSG00000036980, ENSMUSG00000022508, ENSMUSG00000029475, ENSMUSG00000070031, ENSMUSG00000025340, ENSMUSG00000037868, ENSMUSG00000070034, ENSMUSG00000022105, ENSMUSG00000028587, ENSMUSG00000000078, ENSMUSG00000041540, ENSMUSG00000039158, ENSMUSG00000031627, ENSMUSG00000026628,…	225	1847	17446	1.55327	0.95732	0.95732	9.6939
UP_KEYWORDS	Alternative splicing	83	29.6429	4.07276e-05	ENSMUSG00000018678, ENSMUSG00000000248, ENSMUSG00000026981, ENSMUSG00000015488, ENSMUSG00000028906, ENSMUSG00000024926, ENSMUSG00000029475, ENSMUSG00000033066, ENSMUSG00000027340, ENSMUSG00000021458, ENSMUSG00000037868, ENSMUSG00000032440, ENSMUSG00000030064, ENSMUSG00000024867, ENSMUSG00000105504, ENSMUSG00000028943, ENSMUSG00000031600, ENSMUSG00000025647, ENSMUSG00000048661, ENSMUSG00000015937,…	260	4779	22680	1.51499	0.00988853	0.00495655	0.052694
UP_KEYWORDS	Phosphoprotein	132	47.1429	1.07478e-08	ENSMUSG00000025967, ENSMUSG00000031782, ENSMUSG00000030738, ENSMUSG00000021108, ENSMUSG00000028906, ENSMUSG00000022508, ENSMUSG00000026393, ENSMUSG00000033066, ENSMUSG00000022503, ENSMUSG00000029581, ENSMUSG00000039233, ENSMUSG00000032440, ENSMUSG00000028587, ENSMUSG00000053693, ENSMUSG00000030064, ENSMUSG00000024772, ENSMUSG00000020120, ENSMUSG00000048661, ENSMUSG00000030536, ENSMUSG00000027399,…	260	7617	22680	1.51168	2.62246e-06	2.62246e-06	1.3909e-05

## Sheet: S5 BGVSUT_functional_all
Category	Term	Count	%	PValue	Genes	List Total	Pop Hits	Pop Total	Fold Enrichment	Bonferroni	Benjamini	FDR
GOTERM_BP_DIRECT	GO:0014842~regulation of skeletal muscle satellite cell proliferation	3	0.653595	0.00562331	ENSMUSG00000026031, ENSMUSG00000022974, ENSMUSG00000051367	361	6	18082	25.0443	0.999994	0.666496	9.31081
GOTERM_BP_DIRECT	GO:0000281~mitotic cytokinesis	5	1.08932	0.00281241	ENSMUSG00000002307, ENSMUSG00000038467, ENSMUSG00000042364, ENSMUSG00000003779, ENSMUSG00000024068	361	30	18082	8.34811	0.997601	0.700768	4.76383
GOTERM_MF_DIRECT	GO:0051059~NF-kappaB binding	5	1.08932	0.00347085	ENSMUSG00000028191, ENSMUSG00000028800, ENSMUSG00000021024, ENSMUSG00000021025, ENSMUSG00000027878	357	31	17446	7.88199	0.879239	0.410503	5.01432
GOTERM_BP_DIRECT	GO:0071345~cellular response to cytokine stimulus	5	1.08932	0.00400741	ENSMUSG00000021025, ENSMUSG00000004040, ENSMUSG00000028163, ENSMUSG00000022901, ENSMUSG00000004043	361	33	18082	7.58919	0.999816	0.707336	6.72253
GOTERM_BP_DIRECT	GO:0045786~negative regulation of cell cycle	5	1.08932	0.00550557	ENSMUSG00000040274, ENSMUSG00000022105, ENSMUSG00000036980, ENSMUSG00000041324, ENSMUSG00000056493	361	36	18082	6.95676	0.999993	0.731243	9.12453
UP_SEQ_FEATURE	short sequence motif:Nuclear export signal	5	1.08932	0.0068415	ENSMUSG00000039145, ENSMUSG00000021025, ENSMUSG00000029826, ENSMUSG00000078676, ENSMUSG00000024068	372	37	18012	6.54316	0.999668	0.981789	10.4703
UP_KEYWORDS	Cyclin	5	1.08932	0.00744792	ENSMUSG00000043017, ENSMUSG00000040274, ENSMUSG00000069089, ENSMUSG00000023067, ENSMUSG00000070871	421	42	22680	6.4133	0.885592	0.107835	9.46038
BIOCARTA	m_tnfr2Pathway:TNFR2 Signaling Pathway	5	1.08932	0.00706882	ENSMUSG00000021025, ENSMUSG00000024190, ENSMUSG00000028163, ENSMUSG00000028599, ENSMUSG00000064289	53	20	1289	6.08019	0.579141	0.579141	7.84304
GOTERM_BP_DIRECT	GO:0050727~regulation of inflammatory response	7	1.52505	0.00131906	ENSMUSG00000025017, ENSMUSG00000000869, ENSMUSG00000020400, ENSMUSG00000019768, ENSMUSG00000022508, ENSMUSG00000032691, ENSMUSG00000031596	361	61	18082	5.74788	0.940828	0.506792	2.2616
KEGG_PATHWAY	mmu05220:Chronic myeloid leukemia	9	1.96078	0.000173468	ENSMUSG00000040274, ENSMUSG00000028800, ENSMUSG00000021025, ENSMUSG00000022105, ENSMUSG00000032440, ENSMUSG00000028163, ENSMUSG00000023067, ENSMUSG00000032462, ENSMUSG00000004043	171	72	7691	5.62208	0.0367789	0.0185617	0.219939
KEGG_PATHWAY	mmu05212:Pancreatic cancer	7	1.52505	0.00299969	ENSMUSG00000040274, ENSMUSG00000022105, ENSMUSG00000041147, ENSMUSG00000032440, ENSMUSG00000004040, ENSMUSG00000028163, ENSMUSG00000032462	171	65	7691	4.84363	0.477383	0.102508	3.74109
GOTERM_BP_DIRECT	GO:0051092~positive regulation of NF-kappaB transcription factor activity	10	2.17865	0.00032975	ENSMUSG00000028191, ENSMUSG00000000275, ENSMUSG00000021024, ENSMUSG00000026031, ENSMUSG00000021108, ENSMUSG00000037860, ENSMUSG00000037405, ENSMUSG00000028602, ENSMUSG00000013483, ENSMUSG00000032691	361	109	18082	4.59529	0.506603	0.297577	0.56995
GOTERM_BP_DIRECT	GO:0034097~response to cytokine	7	1.52505	0.0055378	ENSMUSG00000060509, ENSMUSG00000064215, ENSMUSG00000000869, ENSMUSG00000004040, ENSMUSG00000028163, ENSMUSG00000050737, ENSMUSG00000016496	361	81	18082	4.32865	0.999993	0.695624	9.17556
KEGG_PATHWAY	mmu05169:Epstein-Barr virus infection	13	2.83224	4.34392e-05	ENSMUSG00000028800, ENSMUSG00000021025, ENSMUSG00000022105, ENSMUSG00000056116, ENSMUSG00000002102, ENSMUSG00000040296, ENSMUSG00000004040, ENSMUSG00000028163, ENSMUSG00000037405, ENSMUSG00000023067, ENSMUSG00000016283, ENSMUSG00000005087, ENSMUSG00000032462	171	136	7691	4.29923	0.00933918	0.00933918	0.0551181
GOTERM_CC_DIRECT	GO:0001726~ruffle	8	1.74292	0.00287542	ENSMUSG00000029581, ENSMUSG00000040274, ENSMUSG00000037126, ENSMUSG00000030536, ENSMUSG00000021998, ENSMUSG00000030064, ENSMUSG00000015143, ENSMUSG00000033066	392	95	19662	4.22385	0.666167	0.23988	3.90951
KEGG_PATHWAY	mmu04064:NF-kappa B signaling pathway	8	1.74292	0.0055187	ENSMUSG00000028191, ENSMUSG00000000275, ENSMUSG00000021025, ENSMUSG00000026031, ENSMUSG00000040296, ENSMUSG00000051439, ENSMUSG00000028163, ENSMUSG00000037405	171	97	7691	3.70941	0.697399	0.124373	6.78264
UP_KEYWORDS	Inflammatory response	11	2.39651	0.000865471	ENSMUSG00000039145, ENSMUSG00000044701, ENSMUSG00000051439, ENSMUSG00000022126, ENSMUSG00000037860, ENSMUSG00000020400, ENSMUSG00000027399, ENSMUSG00000022508, ENSMUSG00000105504, ENSMUSG00000031779, ENSMUSG00000032691	421	161	22680	3.68068	0.222052	0.0308995	1.14445
KEGG_PATHWAY	mmu05161:Hepatitis B	11	2.39651	0.00142211	ENSMUSG00000040274, ENSMUSG00000037868, ENSMUSG00000021025, ENSMUSG00000022105, ENSMUSG00000040296, ENSMUSG00000004040, ENSMUSG00000028163, ENSMUSG00000023067, ENSMUSG00000032462, ENSMUSG00000004043, ENSMUSG00000053007	171	146	7691	3.38865	0.264639	0.0596271	1.78998
KEGG_PATHWAY	mmu05162:Measles	10	2.17865	0.00309162	ENSMUSG00000040274, ENSMUSG00000021025, ENSMUSG00000040296, ENSMUSG00000000869, ENSMUSG00000027399, ENSMUSG00000004040, ENSMUSG00000028163, ENSMUSG00000032462, ENSMUSG00000007033, ENSMUSG00000004043	171	136	7691	3.3071	0.48769	0.0911238	3.85368
KEGG_PATHWAY	mmu05202:Transcriptional misregulation in cancer	12	2.61438	0.00103339	ENSMUSG00000028800, ENSMUSG00000029313, ENSMUSG00000032440, ENSMUSG00000030199, ENSMUSG00000051439, ENSMUSG00000028163, ENSMUSG00000022508, ENSMUSG00000051367, ENSMUSG00000023067, ENSMUSG00000016559, ENSMUSG00000022901, ENSMUSG00000021065	171	165	7691	3.27103	0.200147	0.0543019	1.30366
KEGG_PATHWAY	mmu05203:Viral carcinogenesis	15	3.26797	0.000570879	ENSMUSG00000040274, ENSMUSG00000021025, ENSMUSG00000001424, ENSMUSG00000056116, ENSMUSG00000028163, ENSMUSG00000016283, ENSMUSG00000053007, ENSMUSG00000028800, ENSMUSG00000037868, ENSMUSG00000022105, ENSMUSG00000004040, ENSMUSG00000023067, ENSMUSG00000015143, ENSMUSG00000004043, ENSMUSG00000032462	171	231	7691	2.92056	0.116041	0.0402813	0.722135
KEGG_PATHWAY	mmu05164:Influenza A	11	2.39651	0.0045166	ENSMUSG00000000275, ENSMUSG00000021025, ENSMUSG00000040296, ENSMUSG00000027399, ENSMUSG00000028163, ENSMUSG00000037405, ENSMUSG00000020402, ENSMUSG00000030530, ENSMUSG00000032462, ENSMUSG00000032691, ENSMUSG00000007033	171	171	7691	2.89323	0.62386	0.11505	5.58343
UP_KEYWORDS	Immunity	20	4.3573	0.000193573	ENSMUSG00000022636, ENSMUSG00000000275, ENSMUSG00000040296, ENSMUSG00000037860, ENSMUSG00000022126, ENSMUSG00000022508, ENSMUSG00000096727, ENSMUSG00000032691, ENSMUSG00000009585, ENSMUSG00000028191, ENSMUSG00000070034, ENSMUSG00000044701, ENSMUSG00000051439, ENSMUSG00000029826, ENSMUSG00000105504, ENSMUSG00000022901, ENSMUSG00000023990, ENSMUSG00000004707, ENSMUSG00000037321, ENSMUSG00000038179	421	401	22680	2.68687	0.0545947	0.00798815	0.257028
UP_KEYWORDS	Innate immunity	12	2.61438	0.00549278	ENSMUSG00000000275, ENSMUSG00000070034, ENSMUSG00000044701, ENSMUSG00000040296, ENSMUSG00000051439, ENSMUSG00000022126, ENSMUSG00000037860, ENSMUSG00000029826, ENSMUSG00000004707, ENSMUSG00000038179, ENSMUSG00000032691, ENSMUSG00000009585	421	241	22680	2.68241	0.797557	0.0950096	7.06053
GOTERM_BP_DIRECT	GO:0006954~inflammatory response	18	3.92157	0.000568415	ENSMUSG00000056529, ENSMUSG00000040451, ENSMUSG00000049130, ENSMUSG00000020400, ENSMUSG00000037860, ENSMUSG00000022126, ENSMUSG00000027399, ENSMUSG00000022508, ENSMUSG00000032691, ENSMUSG00000043017, ENSMUSG00000039145, ENSMUSG00000044701, ENSMUSG00000015340, ENSMUSG00000051439, ENSMUSG00000028602, ENSMUSG00000105504, ENSMUSG00000031779, ENSMUSG00000028599	361	344	18082	2.62092	0.704146	0.333665	0.980554
GOTERM_BP_DIRECT	GO:0002376~immune system process	20	4.3573	0.00026116	ENSMUSG00000022636, ENSMUSG00000000275, ENSMUSG00000040296, ENSMUSG00000037860, ENSMUSG00000022126, ENSMUSG00000022508, ENSMUSG00000096727, ENSMUSG00000032691, ENSMUSG00000009585, ENSMUSG00000028191, ENSMUSG00000070034, ENSMUSG00000044701, ENSMUSG00000051439, ENSMUSG00000029826, ENSMUSG00000105504, ENSMUSG00000022901, ENSMUSG00000023990, ENSMUSG00000004707, ENSMUSG00000037321, ENSMUSG00000038179	361	383	18082	2.61559	0.428493	0.428493	0.45165
GOTERM_CC_DIRECT	GO:0045121~membrane raft	13	2.83224	0.00642665	ENSMUSG00000009545, ENSMUSG00000030536, ENSMUSG00000038298, ENSMUSG00000020402, ENSMUSG00000037405, ENSMUSG00000028191, ENSMUSG00000026031, ENSMUSG00000032440, ENSMUSG00000069833, ENSMUSG00000051439, ENSMUSG00000028599, ENSMUSG00000030530, ENSMUSG00000023805	392	262	19662	2.48876	0.914262	0.264391	8.54211
GOTERM_MF_DIRECT	GO:0031625~ubiquitin protein ligase binding	14	3.05011	0.00582649	ENSMUSG00000013593, ENSMUSG00000021025, ENSMUSG00000028191, ENSMUSG00000037868, ENSMUSG00000022105, ENSMUSG00000002307, ENSMUSG00000032841, ENSMUSG00000078676, ENSMUSG00000020696, ENSMUSG00000028599, ENSMUSG00000023067, ENSMUSG00000064289, ENSMUSG00000007033, ENSMUSG00000038542	357	284	17446	2.409	0.971358	0.508637	8.28286
UP_KEYWORDS	DNA damage	15	3.26797	0.00424874	ENSMUSG00000049502, ENSMUSG00000005370, ENSMUSG00000058298, ENSMUSG00000020752, ENSMUSG00000032376, ENSMUSG00000020697, ENSMUSG00000069089, ENSMUSG00000027845, ENSMUSG00000031229, ENSMUSG00000022906, ENSMUSG00000041147, ENSMUSG00000035390, ENSMUSG00000064289, ENSMUSG00000033712, ENSMUSG00000068205	421	336	22680	2.40499	0.709095	0.0844196	5.50306
GOTERM_CC_DIRECT	GO:0009897~external side of plasma membrane	15	3.26797	0.00470007	ENSMUSG00000022636, ENSMUSG00000005947, ENSMUSG00000030342, ENSMUSG00000010751, ENSMUSG00000037405, ENSMUSG00000026980, ENSMUSG00000027950, ENSMUSG00000032440, ENSMUSG00000051439, ENSMUSG00000000869, ENSMUSG00000030365, ENSMUSG00000022901, ENSMUSG00000005087, ENSMUSG00000016496, ENSMUSG00000038179	392	317	19662	2.37341	0.833864	0.258558	6.31629
KEGG_PATHWAY	mmu05166:HTLV-I infection	14	3.05011	0.00800752	ENSMUSG00000026628, ENSMUSG00000021025, ENSMUSG00000020687, ENSMUSG00000056116, ENSMUSG00000028163, ENSMUSG00000020402, ENSMUSG00000037405, ENSMUSG00000016283, ENSMUSG00000037868, ENSMUSG00000022105, ENSMUSG00000032440, ENSMUSG00000023067, ENSMUSG00000004043, ENSMUSG00000032462	171	276	7691	2.28142	0.823879	0.159416	9.70055
GOTERM_BP_DIRECT	GO:0006974~cellular response to DNA damage stimulus	18	3.92157	0.00466848	ENSMUSG00000049502, ENSMUSG00000005370, ENSMUSG00000058298, ENSMUSG00000020752, ENSMUSG00000032376, ENSMUSG00000020697, ENSMUSG00000069089, ENSMUSG00000027845, ENSMUSG00000022508, ENSMUSG00000031229, ENSMUSG00000022906, ENSMUSG00000041147, ENSMUSG00000035390, ENSMUSG00000029730, ENSMUSG00000023067, ENSMUSG00000064289, ENSMUSG00000033712, ENSMUSG00000068205	361	420	18082	2.14666	0.999956	0.714329	7.78971
UP_KEYWORDS	Activator	24	5.22876	0.00149315	ENSMUSG00000035158, ENSMUSG00000028163, ENSMUSG00000019768, ENSMUSG00000022508, ENSMUSG00000051367, ENSMUSG00000039652, ENSMUSG00000056493, ENSMUSG00000032691, ENSMUSG00000053007, ENSMUSG00000037868, ENSMUSG00000036120, ENSMUSG00000038342, ENSMUSG00000011158, ENSMUSG00000027878, ENSMUSG00000000078, ENSMUSG00000004040, ENSMUSG00000020397, ENSMUSG00000003444, ENSMUSG00000033712, ENSMUSG00000023990,…	421	624	22680	2.07199	0.351657	0.0386283	1.96686
UP_KEYWORDS	Repressor	20	4.3573	0.00531394	ENSMUSG00000030232, ENSMUSG00000026628, ENSMUSG00000047407, ENSMUSG00000066568, ENSMUSG00000022508, ENSMUSG00000039652, ENSMUSG00000051367, ENSMUSG00000026872, ENSMUSG00000029475, ENSMUSG00000056493, ENSMUSG00000028800, ENSMUSG00000022105, ENSMUSG00000025025, ENSMUSG00000040054, ENSMUSG00000002393, ENSMUSG00000030199, ENSMUSG00000002307, ENSMUSG00000033712, ENSMUSG00000042182, ENSMUSG00000031627	421	534	22680	2.01767	0.786721	0.0978822	6.83811
INTERPRO	IPR027417:P-loop containing nucleoside triphosphate hydrolase	35	7.62527	0.000184933	ENSMUSG00000005370, ENSMUSG00000031504, ENSMUSG00000002102, ENSMUSG00000044937, ENSMUSG00000038671, ENSMUSG00000040296, ENSMUSG00000025574, ENSMUSG00000026773, ENSMUSG00000022668, ENSMUSG00000022503, ENSMUSG00000048852, ENSMUSG00000029730, ENSMUSG00000022748, ENSMUSG00000105504, ENSMUSG00000024772, ENSMUSG00000026848, ENSMUSG00000040253, ENSMUSG00000038045, ENSMUSG00000039501, ENSMUSG00000058298,…	398	909	20594	1.99233	0.149572	0.149572	0.28687
UP_KEYWORDS	Protein transport	21	4.57516	0.00578455	ENSMUSG00000003226, ENSMUSG00000031504, ENSMUSG00000019726, ENSMUSG00000064068, ENSMUSG00000029401, ENSMUSG00000025340, ENSMUSG00000021824, ENSMUSG00000022200, ENSMUSG00000049659, ENSMUSG00000047767, ENSMUSG00000036943, ENSMUSG00000038520, ENSMUSG00000024772, ENSMUSG00000038467, ENSMUSG00000042364, ENSMUSG00000037321, ENSMUSG00000003779, ENSMUSG00000028437, ENSMUSG00000031600, ENSMUSG00000030314,…	421	577	22680	1.96067	0.814071	0.0942248	7.42237
GOTERM_CC_DIRECT	GO:0005829~cytosol	67	14.5969	5.8619e-07	ENSMUSG00000066406, ENSMUSG00000021108, ENSMUSG00000037860, ENSMUSG00000096727, ENSMUSG00000022503, ENSMUSG00000029581, ENSMUSG00000028800, ENSMUSG00000032440, ENSMUSG00000027610, ENSMUSG00000069833, ENSMUSG00000002307, ENSMUSG00000023067, ENSMUSG00000024867, ENSMUSG00000007033, ENSMUSG00000030314, ENSMUSG00000021871, ENSMUSG00000021024, ENSMUSG00000021025, ENSMUSG00000019726, ENSMUSG00000000628,…	392	1784	19662	1.88374	0.000223313	0.000223313	0.000811825
UP_KEYWORDS	Methylation	33	7.18954	0.00104216	ENSMUSG00000003226, ENSMUSG00000066406, ENSMUSG00000037217, ENSMUSG00000036980, ENSMUSG00000013936, ENSMUSG00000039652, ENSMUSG00000041607, ENSMUSG00000016559, ENSMUSG00000056493, ENSMUSG00000041528, ENSMUSG00000028800, ENSMUSG00000022105, ENSMUSG00000048240, ENSMUSG00000035390, ENSMUSG00000022748, ENSMUSG00000033717, ENSMUSG00000105504, ENSMUSG00000033712, ENSMUSG00000003299, ENSMUSG00000039218,…	421	960	22680	1.85184	0.260945	0.0297857	1.37659
UP_KEYWORDS	Kinase	24	5.22876	0.00681728	ENSMUSG00000061207, ENSMUSG00000040274, ENSMUSG00000066406, ENSMUSG00000057177, ENSMUSG00000075256, ENSMUSG00000040451, ENSMUSG00000021108, ENSMUSG00000000628, ENSMUSG00000069089, ENSMUSG00000025574, ENSMUSG00000026773, ENSMUSG00000026393, ENSMUSG00000021701, ENSMUSG00000039145, ENSMUSG00000032440, ENSMUSG00000024014, ENSMUSG00000035390, ENSMUSG00000052539, ENSMUSG00000053693, ENSMUSG00000024867,…	421	707	22680	1.82874	0.862452	0.104354	8.69263
UP_KEYWORDS	Ubl conjugation	51	11.1111	4.47921e-05	ENSMUSG00000003226, ENSMUSG00000022508, ENSMUSG00000029475, ENSMUSG00000041528, ENSMUSG00000029581, ENSMUSG00000025340, ENSMUSG00000028800, ENSMUSG00000037868, ENSMUSG00000028016, ENSMUSG00000032407, ENSMUSG00000001056, ENSMUSG00000024014, ENSMUSG00000002307, ENSMUSG00000023067, ENSMUSG00000000275, ENSMUSG00000021025, ENSMUSG00000015937, ENSMUSG00000037225, ENSMUSG00000035158, ENSMUSG00000019768,…	421	1505	22680	1.82555	0.012906	0.00216266	0.0595299
UP_KEYWORDS	Acetylation	101	22.0044	1.78094e-08	ENSMUSG00000030738, ENSMUSG00000028381, ENSMUSG00000031782, ENSMUSG00000022508, ENSMUSG00000026393, ENSMUSG00000096727, ENSMUSG00000022503, ENSMUSG00000029581, ENSMUSG00000039233, ENSMUSG00000048240, ENSMUSG00000024158, ENSMUSG00000024772, ENSMUSG00000039741, ENSMUSG00000030314, ENSMUSG00000020120, ENSMUSG00000000275, ENSMUSG00000030536, ENSMUSG00000022774, ENSMUSG00000028163, ENSMUSG00000020402,…	421	3125	22680	1.74113	5.1647e-06	2.58235e-06	2.36756e-05
GOTERM_BP_DIRECT	GO:0045944~positive regulation of transcription from RNA polymerase II promoter	34	7.40741	0.00288591	ENSMUSG00000057177, ENSMUSG00000040296, ENSMUSG00000022974, ENSMUSG00000028800, ENSMUSG00000037868, ENSMUSG00000036120, ENSMUSG00000022105, ENSMUSG00000000869, ENSMUSG00000002307, ENSMUSG00000000078, ENSMUSG00000041540, ENSMUSG00000041324, ENSMUSG00000023990, ENSMUSG00000039158, ENSMUSG00000031627, ENSMUSG00000026628, ENSMUSG00000021025, ENSMUSG00000069089, ENSMUSG00000035158, ENSMUSG00000037225,…	361	995	18082	1.71157	0.997951	0.643621	4.8854
UP_KEYWORDS	ATP-binding	42	9.15033	0.00157998	ENSMUSG00000040274, ENSMUSG00000005370, ENSMUSG00000057177, ENSMUSG00000002102, ENSMUSG00000040296, ENSMUSG00000020697, ENSMUSG00000021108, ENSMUSG00000042167, ENSMUSG00000025574, ENSMUSG00000026393, ENSMUSG00000021701, ENSMUSG00000022503, ENSMUSG00000026341, ENSMUSG00000032440, ENSMUSG00000027610, ENSMUSG00000035390, ENSMUSG00000024014, ENSMUSG00000029730, ENSMUSG00000053693, ENSMUSG00000024867,…	421	1363	22680	1.66002	0.367805	0.0374921	2.08013
UP_KEYWORDS	Phosphoprotein	231	50.3268	1.25384e-19	ENSMUSG00000031782, ENSMUSG00000021108, ENSMUSG00000022508, ENSMUSG00000028906, ENSMUSG00000026393, ENSMUSG00000033066, ENSMUSG00000022503, ENSMUSG00000029581, ENSMUSG00000053693, ENSMUSG00000024772, ENSMUSG00000020120, ENSMUSG00000000275, ENSMUSG00000048661, ENSMUSG00000050721, ENSMUSG00000030536, ENSMUSG00000020400, ENSMUSG00000022774, ENSMUSG00000019768, ENSMUSG00000020402, ENSMUSG00000026740,…	421	7617	22680	1.63376	3.63614e-17	3.63614e-17	1.66685e-16
UP_KEYWORDS	Nucleotide-binding	52	11.329	0.000910697	ENSMUSG00000005370, ENSMUSG00000040274, ENSMUSG00000002102, ENSMUSG00000031504, ENSMUSG00000021108, ENSMUSG00000022803, ENSMUSG00000026393, ENSMUSG00000022503, ENSMUSG00000027610, ENSMUSG00000032440, ENSMUSG00000024014, ENSMUSG00000053693, ENSMUSG00000024867, ENSMUSG00000105504, ENSMUSG00000024772, ENSMUSG00000026848, ENSMUSG00000007033, ENSMUSG00000061207, ENSMUSG00000000628, ENSMUSG00000020402,…	421	1754	22680	1.59711	0.232197	0.0289313	1.20392
GOTERM_MF_DIRECT	GO:0005524~ATP binding	48	10.4575	0.0022677	ENSMUSG00000040274, ENSMUSG00000005370, ENSMUSG00000057177, ENSMUSG00000037217, ENSMUSG00000002102, ENSMUSG00000040296, ENSMUSG00000020697, ENSMUSG00000021108, ENSMUSG00000042167, ENSMUSG00000025574, ENSMUSG00000029470, ENSMUSG00000026773, ENSMUSG00000021701, ENSMUSG00000026393, ENSMUSG00000022503, ENSMUSG00000026341, ENSMUSG00000032440, ENSMUSG00000027610, ENSMUSG00000035390, ENSMUSG00000024014,…	357	1507	17446	1.55652	0.748504	0.368785	3.30331
UP_KEYWORDS	Alternative splicing	137	29.8475	3.36152e-08	ENSMUSG00000025969, ENSMUSG00000032305, ENSMUSG00000028906, ENSMUSG00000033066, ENSMUSG00000021458, ENSMUSG00000037868, ENSMUSG00000032440, ENSMUSG00000038712, ENSMUSG00000024158, ENSMUSG00000030064, ENSMUSG00000031970, ENSMUSG00000105504, ENSMUSG00000048661, ENSMUSG00000020687, ENSMUSG00000053128, ENSMUSG00000020400, ENSMUSG00000020402, ENSMUSG00000028163, ENSMUSG00000031596, ENSMUSG00000030465,…	421	4779	22680	1.54435	9.74835e-06	3.24946e-06	4.46877e-05
UP_KEYWORDS	Nucleus	128	27.8867	3.07923e-07	ENSMUSG00000001988, ENSMUSG00000037860, ENSMUSG00000028906, ENSMUSG00000022508, ENSMUSG00000026393, ENSMUSG00000096727, ENSMUSG00000022503, ENSMUSG00000037868, ENSMUSG00000000078, ENSMUSG00000026848, ENSMUSG00000048661, ENSMUSG00000020687, ENSMUSG00000020400, ENSMUSG00000021067, ENSMUSG00000022774, ENSMUSG00000019768, ENSMUSG00000028163, ENSMUSG00000026740, ENSMUSG00000011158, ENSMUSG00000027878,…	421	4534	22680	1.52086	8.92937e-05	2.23242e-05	0.000409349
